# Supplementary material for: Simultaneous Quantitative Analysis of Polymorphic Impurities in Canagliflozin Tablets Utilizing Near-Infrared Spectroscopy and Partial Least Squares Regression
Source: Molecules. 2026 Jan 9;31(2):230. doi: 10.3390/molecules31020230 (PMC12843906; doi:10.3390/molecules31020230)
Supplement: Supplementary file 1 [file molecules-31-00230-s001.zip]

Archive with 1 entries (1 files):
- molecules-3997673-supplementary.pdf
